# Supplementary material for: A Multi-Layer-Controlled Strategy for Cloning and Expression of Toxin Genes in Escherichia coli
Source: Toxins (Basel). 2023 Aug 18;15(8):508. doi: 10.3390/toxins15080508 (PMC10467106; doi:10.3390/toxins15080508)
Supplement: Supplementary file 1 [file toxins-15-00508-s001.zip]

Archive with 1 entries (1 files):
- toxins-2357833-supplementary.pdf
